# Supplementary material for: Novel protein-based prognostic signature linked to immunotherapeutic efficiency in ovarian cancer
Source: J Ovarian Res. 2024 Sep 28;17:190. doi: 10.1186/s13048-024-01518-w (PMC11437962; doi:10.1186/s13048-024-01518-w)
Supplement: Supplementary file 1 — Supplementary Material 1 [file 13048_2024_1518_MOESM1_ESM.xlsx]

## Sheet: S1
Supplementary Table S1. The signature genes in 29 immune cell types
Immune cells	Representative genes
aDCs	CD83	LAMP3	CCL1
APC_co_inhibition	C10orf54	CD274	LGALS9	PDCD1LG2	PVRL3
APC_co_stimulation	CD40	CD58	CD70	ICOSLG	SLAMF1	TNFSF14	TNFSF15	TNFSF18	TNFSF4	TNFSF8	TNFSF9
B_cells	BACH2	BANK1	BLK	BTLA	CD79A	CD79B	FCRL1	FCRL3	HVCN1	RALGPS2
CCR	CCL16	TPO	TGFBR2	CXCL2	CCL14	TGFBR3	IL11RA	CCL11	IL4I1	IL33	CXCL12	CXCL10
	BMP10	CCL15-CCL14	TGFBR1	IFNA5	BMP7	IFNA14	IL20RB	IL10RA	IFNA17	CCR6	TGFB3	CCL15
	IL17RB	TNFRSF25	IL22	IL10RB	IFNAR2	CCL18	IFNA16	CSF2RB	IL36A	TNFAIP3	IL13RA2	IL13RA1
	IL10	IFNK	TGFB2	IL1R2	IL1B	IL17F	IL27RA	IL15	TNFSF8	IL36B	XCL1	CXCL16
	IL20	IL18BP	CCL3L1	IL2	IL5	IL23R	IL26	TNF	TGFA	CSF2	IL1F10	CXCL17
	CXCL1	CCR3	TNFSF11	CSF1R	IL21	IL1RAP	IL12RB2	CCL1	IL17RA	CCR1	IL1RN	TNFRSF11B
	IL36RN	IL34	TGFB1	IFNG	IL19	ILKAP	BMP2K	CCR10	ILDR1	EPO	CCR7	IL17C
	IL1RAPL2	IL3RA	BMP4	CCL24	TNFSF13B	CCR4	IL2RA	IL32	TNFRSF10C	IL22RA1	BMPR1A	CXCR5
	BMP2	CXCL14	CCL28	CXCL3	BMP6	CCL21	CXCL9	CCL23	IL6	TNFRSF18	IL17RD	IL17D
	TNFRSF4	IL18	ILF3	CCL20	TNFRSF12A	IL6ST	CXCL13	IL12B	TNFRSF8	IL6R	BMPR2	TNFAIP8L1
	IL36G	IL15RA	TNFRSF21	CXCL8	IL22RA2	TNFAIP8L2	IL18R1	IFNLR1	CXCR6	CCL3L3	TNFRSF1A	IL17RE
	BMP8A	CXCL11	IL21R	IL17B	TNFRSF9	ILF2	CX3CR1	CCR8	TNFSF12	CSF3	TGFBRAP1	IFNL3
	CCL27	TNFRSF13B	TNFAIP2	TNFSF4	BMP3	CX3CL1	BMP5	CXCR2	TNFRSF10D	CCL5	TNFSF12-TNFSF13
	TNFRSF10A	IFNA7	IFNW1	XCL2	TNFSF14	CCR2	BMP15	IL5RA	TNFSF9	IL1RL2	IL17RC	TNFAIP8L3
	IL3	CCL3	IFNA2	BMPR1B	IFNA21	TNFSF18	CCL8	TNFAIP8	IL4R	TNFRSF6B	CCL4L1	CSF2RA
	IFNA4	IL37	IL12A	IL7R	IFNA1	IL1A	IL4	TNFRSF10B	CCL22	CSF3R	CCL26	TNFAIP1
	IL13	IL2RB	BMP8B	CCL2	IL24	IL18RAP	TGFBI	TNFSF10	TNFRSF11A	CXCL5	CXCL6	CXCR1
	CCR5	IL7	EPOR	CCL13	IL2RG	IL31RA	TNFAIP6	IFNL2	BMP1	IL12RB1	TNFRSF17	IFNA13
	IFNA8	IL17REL	IFNB1	IFNAR1	TNFRSF1B	CCL17	IFNL1	IL16	IL1RL1	ILK	CCL25	IL25
	CCL7	IL1R1	CXCR4	CXCR2P1	TGFB1I1	IFNGR1	IL9R	IL1RAPL1	IFNE	TNFRSF13C	CSF1	ILVBL
	BMPER	CCL4	CCR9	TNFRSF19	TNFSF13	TNFRSF14	IL23A	CXCR3	IL27	IFNGR2	IL11	CCRN4L
	CCRL2	IFNA10	IL20RA	ILDR2
Mast_cells	CMA1	MS4A2	TPSAB1
Check-point	IDO1	LAG3	CTLA4	TNFRSF9	ICOS	CD80	PDCD1LG2	TIGIT	CD70	TNFSF9	ICOSLG	KIR3DL1
	HHLA2	CD244	CD274	HAVCR2	CD27	BTLA	LGALS9	TMIGD2	CD28	CD48	TNFRSF25	CD40LG
	PDCD1	LAIR1	TNFRSF8	TNFSF15	TNFRSF14	IDO2	CD276	CD40	TNFRSF4	TNFSF14	NRP1	CD86
	VTCN1	CD160	CD44	TNFSF18	TNFRSF18	BTNL2	C10orf54	CD200R1	TNFSF4	CD200	ADORA2A
Cytolytic_activity	PRF1	GZMA
DCs	CCL17	CCL22	CD209	CCL13
HLA	HLA-E	HLA-DPB2	HLA-C	HLA-J	HLA-DQB1	HLA-DQB2	HLA-DQA2	HLA-DQA1	HLA-A	HLA-DMA	HLA-DOB	HLA-DRB1
	HLA-H	HLA-B	HLA-DRB5	HLA-DOA	HLA-DPB1	HLA-DRA	HLA-DRB6	HLA-L	HLA-F	HLA-G	HLA-DMB	HLA-DPA1
CD8+_T_cells	CD8A
iDCs	CD1A	CD1E
Macrophages	C11orf45	CD68	CLEC5A	CYBB	FUCA1	GPNMB	HS3ST2	LGMN	MMP9	TM4SF19
Inflammation-promoting	CCL5	CD19	CD8B	CXCL10	CXCL13	CXCL9	GNLY	GZMB	IFNG	IL12A	IL12B	IRF1
	STAT1	TBX21	PRF1
MHC_class_I	B2M	HLA-A	TAP1
Neutrophils	EVI2B	HSD17B11	KDM6B	MEGF9	MNDA	NLRP12	PADI4	SELL	TRANK1	VNN3
NK_cells	KLRC1	KLRF1
Parainflammation	CXCL10	PLAT	CCND1	LGMN	PLAUR	AIM2	MMP7	ICAM1	MX2	CXCL9	ANXA1	TLR2
	BLNK	IFIT3	RETNLB	IFIT2	ISG15	OAS2	REL	OAS3	CD44	PPARG	BST2	OAS1
	ITGA2	MX1	HMOX1	CD276	TIRAP	IL33	PTGES	TNFRSF12A	SCARB1	CD14	PLA2G2A	IFIT1
	IL1RN	PLA2G2D	NOX1	IFITM3
pDCs	CLEC4C	CXCR3	GZMB	IL3RA	IRF7	IRF8	LILRA4	PHEX	PLD4	PTCRA
Type_I_IFN_Reponse	DDX4	IFIT1	IFIT2	IFIT3	IRF7	ISG20	MX1	MX2	RSAD2	TNFSF10
TIL	ITM2C	CD38	THEMIS2	GLYR1	ICOS	F5	TIGIT	KLRD1	IRF4	PRKCQ	FCRL5	SIRPG
	GIMAP6	PRKCB	MS4A1	GPR18	TBC1D10C	GVINP1	P2RY8	EVI2B	VAMP5	KLRK1	SELL	MPEG1
	NCF4	DOCK2	CCR2	PTPRC	PLAC8	NCKAP1L	IL7R	6-Sep	CD28	STAT4	CD8A	LY9
	KLHL6	SLAMF6	CD40	SIT1	TNFRSF4	CD79A	CD247	LCP2	CD3D	CD27	SH2D1A	FYB
	LAX1	PLEK	PIK3CD	SLAMF1	XCL1	GPR171	XCL2	TBX21	CD2	CD53	GPSM3	STK10
	IKZF1	PVRIG	CFHR1	PARVG	SPNS1	CD52	HCLS1	ARHGAP9	CSF2RB	IL10RA	PAX5	CCR7
	IL2RG	CCL5	LCK	TRAF3IP3	CD86	MAL	LILRB1	DOK2	CD6	PAG1	CYBB	ITGA4
	IL16	NLRC3	GIMAP5	GIMAP4	IFFO1	CFH	FCRL3	CORO1A	ITK	TCL1A	FAM65B	INPP5D
	ARHGAP15	MFNG	GZMK	SELPLG	TARP	HCST	PTPRCAP	SASH3	ARHGAP25	LAT	TRAT1	ACAP1
	CD3G	IL2RB	CD3E	LPXN	MS4A6A	CD48	ARHGAP30	CLEC2D	DOCK11	MZB1	GIMAP7	CST7
T_cell_co-inhibition	BTLA	C10orf54	CD160	CD244	CD274	CTLA4	HAVCR2	LAG3	LAIR1	TIGIT
Tfh	PDCD1	CXCL13	CXCR5
T_cell_co-stimulation	CD2	CD226	CD27	CD28	CD40LG	ICOS	SLAMF1	TNFRSF18	TNFRSF25	TNFRSF4	TNFRSF8	TNFRSF9
	TNFSF14
T_helper_cells	CD4
Th1_cells	IFNG	TBX21	CTLA4	STAT4	CD38	IL12RB2	LTA	CSF2
Th2_cells	PMCH	LAIR2	SMAD2	CXCR6	GATA3	IL26
Treg	IL12RB2	TMPRSS6	CTSC	LAPTM4B	TFRC	RNF145	NETO2	ADAT2	CHST2	CTLA4	NFE2L3	LIMA1
	ERI1	TRAF3	NAB1	HS3ST3B1	LAYN	JAK1	VDR	LEPROT	GCNT1	PTPRJ	IKZF2	CSF1
	SOCS2	ETV7	BCL2L1	RRAGB	ACSL4	CHRNA6	BATF	LAX1	ADPRH	TNFRSF4	ANKRD10	CD274
	ICOS	HSDL2	HTATIP2	FKBP1A	TIGIT	CCR8	LTA	SLC35F2	IL21R	AHCYL1	LY75	NPTN
	TNFRSF18	METTL7A	KSR1	SSH1	CADM1	IL1R1	ACP5	CHST7	THADA	CD177	GRSF1	CSF2RB
	NDFIP2	ZBTB38	NFAT5	ZNF282	MAGEH1	IL1R2	ENTPD1	CASP1	SSTR3	TMEM184C
Type_II_IFN_Reponse	GPR146	SELP	AHR

## Sheet: S2
Supplementary Table S2. Established transcriptomic signatures provided by Tumor Immune Response Signature Finder (TIRSF)
Signature	Calculation	Genes	ICI type	Association with ICI Response	Cancer Type	Reference PMID
PD-1	the expression of single checkpoint genes	PDCD1	anti-PD-1	Positive	Multiple Cancer Types	24714771; 29399387
PD-L1	the expression of single checkpoint genes	CD274	anti-PD-L1/anti-PD-1	Positive	Multiple Cancer Types	25428504; 22658127
PD-L2	the expression of single checkpoint genes	PDCD1LG2	anti-PD-1	Positive	Multiple Cancer Types	29399387; 28619990
IPS (Immunophenoscore)	the sum of weighted averaged Z scores from the four immunophenotype categories (effector cells, suppressive cells, MHC-related molecules, and immunomodulators)	B2M,TAP1,TAP2,HLA-A,HLA-B,HLA-C,HLA-DPA1,HLA-DPB1,HLA-E,HLA-F,PDCD1,CTLA4,LAG3,TIGIT,TIM-3,PDL-1,PDCD1LG2,CD27,ICOS,IDO1,AIM2,BIRC3,BRIP1,CCL20,CCL4,CCL5,CCNB1,CCR7,DUSP2,ESCO2,ETS1,EXO1,EXOC6,IARS,KIF11,KNTC1,NUF2,PRC1,PSAT1,RGS1,RTKN2,SAMSN1,SELL,TRAT1,ADRM1,AHSA1,C1GALT1C1,CCT6B,CD37,CD3D,CD3E,CD3G,CD69,CD8A,CETN3,CSE1L,GEMIN6,GNLY,GPT2,GZMA,GZMH,GZMK,IL2RB,LCK,MPZL1,NKG7,PIK3IP1,PTRH2,TIMM13,…	anti-PD-1/anti-CTLA-4	Positive	Multiple Cancer Types	28052254
Gene-CD8	average gene expression	CD8A,CD8B	anti-PD-1	Positive	Multiple Cancer Types	25428505
CIBERSORT-CD8	estimated fraction of tumor-infiltrating CD8 + T cells based on CIBERSORT algorithm	ABCB4,ABCB9,ACAP1,ACHE,ACP5,ADAM28,ADAMDEC1,ADAMTS3,ADRB2,AIF1,AIM2,ALOX15,ALOX5,AMPD1,ANGPT4,ANKRD55,APOBEC3A,APOBEC3G,APOL3,APOL6,AQP9,ARHGAP22,ARRB1,ASGR1,ASGR2,ATHL1,ATP8B4,ATXN8OS,AZU1,BACH2,BANK1,BARX2,BCL11B,BCL2A1,BCL7A,BEND5,BFSP1,BHLHE41,BIRC3,BLK,BMP2K,BPI,BRAF,BRSK2,BST1,BTNL8,C11orf80,C1orf54,C3AR1,C5AR1,C5AR2,CA8,CAMP,CASP5,CCDC102B,CCL1,CCL13,CCL14,CCL17,CCL18,CCL19,CCL20,CCL22,CCL…	anti-PD-1	Positive	Multiple Cancer Types	25428505
CYT (Cytolytic activity)	geometric mean expression	GZMA,PRF1	anti-CTLA-4 /anti-PD-L1	Positive	Multiple Cancer Types	25594174
TCIA (T cell inflamed activity)	average expression of expanded immune (18-gene) signature	CCL5,CD27,PD-L1,CD276,CD8A,CMKLR1,CXCL9,CXCR6,HLA-DQA1,HLA-DRB1,HLA-E,IDO1,LAG3,NKG7,PDCD1LG2,PSMB10,STAT1,TIGIT	anti-PD-1	Positive	Multiple Cancer Types	28650338
TIS (T Cell Infiltration Score)	ssGSEA enrichment score of 9 T cell subsets	ABT1,AES,APBA2,ARHGAP8,C12orf47,C19orf6,C4orf15,CAMLG,CD8A,CD8B,CDKN2AIP,DNAJB1,FLT3LG,GADD45A,GZMM,KLF9,LEPROTL1,LIME1,MYST3,PF4,PPP1R2,PRF1,PRR5,RBM3,SF1,SFRS7,SLC16A7,TBCC,THUMPD1,TMC6,TSC22D3,VAMP2,ZEB1,ZFP36L2,ZNF22,ZNF609,ZNF91,BCL11B,CD2,CD28,CD3D,CD3E,CD3G,CD6,CD96,GIMAP5,ITM2A,LCK,NCALD,PRKCQ,SH2D1A,SKAP1,TRA,TRAC,TRAT1,TRBC1,ANP32B,ASF1A,ATF2,BATF,C13orf34,CD28,DDX50,FAM111A,FRYL,GOLGA8…	anti-PD-1	Positive	Multiple Cancer Types	27855702
IFN-gamma	average expression of IFN-γ (6-gene) signature	IFNG,STAT1,IDO1,CXCL10,CXCL9,HLA-DRA	anti-PD-1	Positive	Multiple Cancer Types	28650338
Inflammatory score	the sum of unweighted log2 Z scores for 27 inflammation related genes	CCL5,CCR5,PD-L1,CD3D,CD3E,CD8A,CIITA,CTLA4,CXCL10,CXCL11,CXCL13,CXCL9,GZMA,GZMB,HLA-DRA,HLA-DRB1,HLA-E,IDO1,IL2RG,ITGAL,LAG3,NKG7,PDCD1,PRF1,PTPRC,STAT1,TAGAP	anti-PD1/PD-L1	Positive	NSCLC	31683225
Chemokine score	the first component of a principal component analysis based on the 12-chemokine genes	CCL2, CCL3, CCL4, CCL5, CCL8, CCL18, CCL19, CCL21, CXCL9, CXCL10, CXCL11, CXCL13	anti-PD1	Positive	Multiple Cancer Types	21703392
Infiltration score	estimated abundance of 24 infiltrating immune cells based on ImmuCellAI algorithm	cytotoxic T lymphocyte: KNG1,PSORS1C2,BLNK,SCN3A,TNFRSF10C,ITGAM,KLRK1,CD8A,GNLY,GZMH,PTGDR2,CD8B,GZMA,PRF1,TBX21,PRDM1,MPO,CD28,CTSW,GZMB,KLRB1,KLRD1,NKG7,KLRF1,RORA,RUNX3,SIGIRR,APOL3,DUSP2,WHDC1,ZBTB1	anti‐PD1	Positive	Multiple Cancer Types	32274301
LRRC15-CAF	14 marker genes of LRRC15+ cancer-associated fibroblasts based on principal component analysis	MMP11,COL11A1,C1QTNF3,CTHRC1,COL12A1,COL10A1,COL5A2,GJB2,THBS2,AEBP1,MFAP2,LRRC15,PLAU,ITGA11	anti-PD-L1	Negative	Pancreatic ductal adenocarcinoma	31699795
C-ECM-up	ssGSEA enrichment score of ECM genes upregulated in cancer	MMP11,ADAMTS14,SERPINH1,COL10A1,COL11A1,MMP1,COL1A1,LOXL2,MMP9,ADAM12,ACAN,SPP1,FAP,ADAM8,COL5A2,TIMP1,MMP12,ITGAX,COL5A1,COL7A1,COL5A3,TGFBI,COMP,MFAP2,VCAN,COL1A2,COL3A1,SULF1,POSTN,FN1	anti-PD-1	Negative	Multiple Cancer Types	30410077
Pan-F-TBRS	fibroblast-associated TGF-β signature based on principal component analysis	ACTA2,ACTG2,ADAM12,ADAM19,CNN1,COL4A1,CTGF,CTPS1,FAM101B,FSTL3,HSPB1,IGFBP3,PXDC1,SEMA7A,SH3PXD2A,TAGLN,TGFBI,TNS1,TPM1	anti-PD-L1	Negative	Multiple Cancer Types	29443960
TIDE (Tumor Immune Dysfunction And Exclusion)	the correlation with T cell dysfunction or exclusion signatures to model tumor immune evasion provided by TIDE web application	cytotoxic T lymphocyte marker: CD8A, CD8B, GZMA, GZMB, PRF1	anti-PD1/ anti-CTLA4	Negative	Melanoma, NSCLC	30127393
Abbreviations: ICI, immune checkpoint inhibitors; CTLA-4, cytotoxic T lymphocyte associated antigen 4; NSCLC, non-small cell lung cancer.

## Sheet: S3
Supplementary Table S3. Characteristics of the high-risk and low-risk groups
	Entire set			Training set			Test set
	High-risk	Low-risk	P	High-risk	Low-risk	P	High-risk	Low-risk	P
Risk, median (IQR)	0.30 (0.16~ 0.48)	-0.24 (-0.49~-0.10)	<0.001	0.28 (0.17~ 0.49)	-0.26 (-0.52~-0.12)	<0.001	0.31 (0.14~ 0.44)	-0.21 (-0.49~-0.09)	<0.001
Age, median (IQR)	60 (54~69.8)	57 (51~68)	0.04	61.5 (54.2~70.8)	59 (51.5~69.5)	0.34	59 (53~69)	57 (49.2~67)	0.06
Stage III, n (%)	0.77	0.76	0.67	0.77	0.76	0.87	0.78	0.77	0.64
Grade 3, n (%)	0.88	0.86	0.36	0.9	0.87	0.18	0.85	0.85	0.92
TMB, median (IQR)	2.10 (1.03~ 2.93)	1.90 (0.783~ 2.75)	0.42	2.00 (1.23~ 2.83)	2.23 (0.90~ 3.13)	0.89	2.23 (0.83~ 3.08)	1.87 (1.12~ 2.56)	0.38
MSI, median (IQR)	0.82 (0.41~ 1.46)	0.86 (0.42~ 1.33)	0.93	0.83 (0.35~ 1.44)	0.79 (0.33~ 1.29)	0.81	0.81 (0.50~1.52)	0.87 (0.47~ 1.36)	0.67
Aneuploidy, median (IQR)	13 (8~20)	13 (7~20)	0.23	15 (9~21)	14 (8~20)	0.46	12 (8~19)	12 (7~19)	0.34
HRD, median (IQR)	45 (30~64)	46 (30~63)	0.79	44.5 (30.5~60)	50 (33~64)	0.29	46.5 (30~67)	44 (29~62)	0.26
